# Supplementary material for: Basic psychological needs satisfaction of stroke patients: a qualitative study
Source: BMC Psychol. 2023 Mar 7;11:64. doi: 10.1186/s40359-023-01107-4 (PMC9990554; doi:10.1186/s40359-023-01107-4)
Supplement: Supplementary file 1 — Supplementary Material 1 [file 40359_2023_1107_MOESM1_ESM.xlsx]

## Sheet: Sheet1
Supplementary table 1 All themes and corresponding quotes
main theme	sub-theme	sub-subtheme		quote
the need for autonomy	the need for autonomy in daily life	at a high degree of autonomy satisfaction in daily life		When it comes to food, my son said: “Mom, you can buy whatever you want. It’s not that we don’t have money, so don’t worry about it.” ... And I can do what I want to do. Even though my son told me not to (do something), as long as I want to or like to, then I can do it in the end. (H, female, 64, a month)
		an increased sense of autonomy in housework after stroke		Before I got sick, I had to do housework even if I didn't want to. When I saw things dirty and thrown everywhere, I could do nothing but clean them up…However, it comes different now. They do the housework, and I could do something if I want to and vice versa. (D, female, 62, 6 months)
		do not feeling free during hospitalization		This... (a long silence) is that I don't feel free and can't do many things I want to do. (Researcher: "what do you want to do?" The participant looked left and right repeatedly and did not answer the question.) (G, male, 59, a month)
		the impact of stroke on interests		I usually just play TikTok and watch TV. Because I feel dizzy sometimes after stroke, I don't dare to dance, which I used to. (E, female, 68, 18 months)
	the need for autonomy during treatment and rehabilitation	the sense of autonomy during treatment and rehabilitation		Just like doing this (medium frequency physiotherapy), I'll tell you where I feel uncomfortable and where I decide to do it. (D, female, 62, 6 months)
		less self-determination due to the lack of knowledge		I have been in the hospital for many months, and now I just want to go home, but I am not sure about that. Because I need to do rehabilitation training, staying in the hospital will have a better effect. However, I would feel better at home so that I may recover well. Therefore, I don't know how to make a decision. (R, male, 66, 5 months)
		willing to follow the advice of a medical professional		I have a good friend who is a doctor and a professor. I would always listen to his opinions. For example, I have been taking this medicine for a long time, which he introduced me to take. (C, male, 80, a month)
	making lifestyle changes consciously	correctness of unhealthy behavior in daily life		I feel like I'm being too impatient. I would get everything done at once and not stop until it was finished.(D, female, 62, 6 months) I have been smoking and drinking since I was 20 years old. Now I would not smoke and drink anymore since I got stroke. I always told them to stop showing me alcohol and cigarettes. (G, male, 59, a month)
		correctness of unhealthy eating habits		I eat less than before, especially rice, but more vegetables. And I am on a low-fat and low-salt diet. (P, male, 61, 10 months)
		development of an exercising habit		I emphasize exercising now…Every day I would go for a walk after dinner and do some exercises or something else. (L, male, 65, 48 months)
the need for competence	the impact of stroke on the ability of daily living activities	difficulty in performing some daily activities		I used to drive, but now I don't dare. I tried for one time, but I felt that my reaction was not so responsive, such as when turning and decelerating. (M, male, 48, 10 months)
		difficulty in doing housework		I didn't do any heavy work either, just do some sanitation at home... My left hand is not so neat, but my right hand can work.(O, female, 55, 5 months)
		part of the work is undertaken by others		I used to grow some vegetables at home. But now I cannot do much hard work, so my husband would do most of the work and I just have to do the easy part. (I, female, 58, 9 months)
		difficulty in caring for the family		I have been caring and cooking for my son because he is not married yet and no one can do this, which is very tiring. Now it's such a hassle since I got sick, I can't take care of him anymore. (C, male, 80, a month)
		recuperating at home and no need to work		I used to do housework at home and take care of my grandchildren... And I stopped working since the cerebral hemorrhage last year. (E, female, 68, 18 months)
	the impact of stroke on the ability to work	return to work		I will definitely return to work after I am discharged from the hospital. Because this disease does not affect me, I don't need to do heavy work in the store. Ah, I work there because it's better to have someone in the store to supervise the employees. It's just that. It's nothing. (H, female, 64, a month)
		reducing intensity and content of the work		…I can only walk around, do what I can, and instruct employees to do what I can't do. Because of dizziness, I dare not walk for too long. Maybe I should just sit there and look at the monitoring system. (D, female, 62, 6 months)
		not able to return to work yet		I don't know how to talk about it. Anyway, I haven't gone to work. And I just do housework and take care of my children at home. (K, male, 34, 10 months)
		planning to do something new after being discharged		I don't even think about returning to work after I leave the hospital, because I just retired... Now I plan to renovate the house, um, the house I am living in. (G, male, 59, a month)
	the need for competence during treatment and rehabilitation	rehabilitation training is within the ability		The rehabilitation training is not difficult, and I can do it. (K, male, 34, 10 months)
		knowledge of treatment and rehabilitation	don't know how to eat and how to do	I don't know. (laughs) I don't understand those things. ...(hesitation) Then where can I go to do it (rehabilitation)? ...Oh... Is the community hospital can do it? OK, let me ask. I often feel pain, and it's not good, so I'll ask the workers there. (I, female, 58, 9 months)
			obtaining knowledge from the Internet	Just when I was sleeping, I felt numb in my feet, which I had never met before. But I know that, um, sometimes I see videos in TikTok saying that because of high blood pressure, the numbness in my feet may imply a stroke. (H, female, 64, a month)
			a misunderstanding about rehabilitation	I guess that the effect of rehabilitation training is not significant, and I feel much better now, so I didn't ask for the training. (Q, male, 52, 2 months)
			knowing that rehabilitation is long process	I went to our local rehabilitation hospital when I was discharged from the hospital. I had stayed there for almost a month before I came back. As for the effect of the rehabilitation, um, I don't know how to say. It was not particularly obvious. The doctor just said it would be a long process and told me to go home and keep exercising. When I got home, I did some exercises all the time.(O, female…
		rehabilitation training ended for various reasons	did not get obvious effect in rehabilitation training	I had been doing rehabilitation training for about half a year. Because I felt that the effect was not obvious, I stopped doing it. (E, female, 68, 18 months)
			the physical condition does not allow further rehabilitation training	Running sometimes makes me feel comfortable, um, sometimes it's not. Because I have arthritis, sometimes running makes me feel painful, so I stop it. (I, female, 58, 9 months)
		creating his own rehabilitation plan		Now I do rehabilitation exercises several times a day, every day, which was designed by ourselves. (laughs) (N, male, 57, 4 months)
the need for relatedness	the need for relatedness during hospitalization	longing for the company of family during hospitalization	hoping family to accompany when received hospital treatment	My sons and daughters-in-law all have busy jobs, so they don't have time to come here and take care of me. And I don't think I need someone to care for. However, sometimes when they call me, tears run down my face. (Laughs) Actually, I want someone to be here with me. (E, female, 68, 18 months)
			feeling happy when family comes and visits	My son comes to the hospital and visits me every day or two, and we always have video chats. They also often bring grandchildren to see me. And I am delighted to see the children, hahaha. (R, male, 66, 5 months)
			believing that being with his family will help him recover	I've recovered well now, and so do my language function. Since I got sick, I have had difficulty in speaking. For example, sometimes I didn't know how to say something. When my grandchildren came to visit me, I felt so happy and could call their names and talk to them about anything. But after that, I couldn't speak well again. (R, male, 66, 5 months)
		relatives and friends were unable to visit the patient in hospital	relatives and friends would often contact him	Last night my worker sent a WeChat message asking how I was in the hospital. I said it was all good. (Laughs)... My son often calls me, asks if the food is good, and tells his wife to buy some delicious food for me. (H, female, 64, a month)
			does not inform relatives and friends of the illness, so as not to increase the burden	I haven’t officially told my friends about my illness, but I will definitely tell them after I am discharged...And I also wanted to tell my wife after I was cured and discharged, because I was afraid that if I told her, it would make her feel stressed and sad. (C, male, 80, a month)
		geting along well with healthcare workers and other patients	getting enough care from healthcare workers	I have a lot of confidence in you all. You are all professional and care much about (me), so I trust you. In a word, you doctors and nurses are all very responsible in all aspects. (A, male, 45, 5 months)
			does not talk too much with other patients	When it comes to other patients in the ward, I don’t talk to them too much. Because I don’t know exactly how they are, I dare not laugh and act too happy if they feel so bad. (A, male, 45, 5 months)
	the need for relatedness in the rehabilitation stage	rehabilitation training accompanied by family members		I do rehabilitation exercises every day, (laughs), and my wife also exercises with me at least three times a day. After the exercises, she also massages my hands and feet. (N, male, 57, 4 months)
		socializing with friends		I live in the countryside and don’t have much to do. I usually play cards and chat with the people next door, which makes me quite happy. (O, female, 55, 5 months)
		receiving help from other patients		On the past day, the older adults in the rehabilitation institution said that the training was helpful, so I went there and tried. And I also bought a physiotherapy device they recommended, and I use it every day. (E, female, 68, 18 months)
	the impact of stroke on relationships	feeling like family cares more about him		The way that my family treats me must be different. For example, the time when they come home has been changed. In the past, when they came back, I had already been asleep…And nowadays, when I felt a little bit not good, they became so nervous and wanted to send me to the hospital. (N, male, 57, 4 months)
		the response of company staff to the illness	the patient got sick leave	My boss was so concerned about me and he just gave me a sick leave. And he told me not to return to work until I recovered. (A, male, 45, 5 months)
			lost the job	I worked before but would not return to work after being discharged. They said I didn’t need to go back, and how do I know why! Definitely, they thought I needed to have a long break! (B, male, 54, a month)
